# Supplementary material for: Animal Welfare, Carcass-Processing Practices and Post-Mortem Lesions in Nigerian Municipal Slaughterhouses: Implications for Meat Quality and Public Health Security
Source: Vet Sci. 2026 Apr 30;13(5):439. doi: 10.3390/vetsci13050439 (PMC13211438; doi:10.3390/vetsci13050439)
Supplement: Supplementary file 1 [file vetsci-13-00439-s001.zip]

Archive with 1 entries (1 files):
- vetsci-4239685-supplementary.pdf
